# Supplementary material for: Rare Variants of Immune-Related Genes Increase Susceptibility to Autoimmune Encephalitis: An Association Study
Source: Neurol Int. 2025 Dec 8;17(12):199. doi: 10.3390/neurolint17120199 (PMC12735519; doi:10.3390/neurolint17120199)
Supplement: Supplementary file 1 [file neurolint-17-00199-s001.zip]

Archive with 2 entries (2 files):
- Supplementary Table 1-4 supplement tables for diagnostic criteria for AE.pdf
- Supplementary Table 5 supplement table for genetic variants.xlsx
